# Supplementary material for: Legionella pneumophila regulates host cell motility by targeting Phldb2 with a 14-3-3ζ-dependent protease effector
Source: eLife. 2022 Feb 17;11:e73220. doi: 10.7554/eLife.73220 (PMC8871388; doi:10.7554/eLife.73220)
Supplement: Source data 1. [file elife-73220-data1.zip]

Archive with 192 entries (151 files):
- Figures and Raw data(revision).pdf
- source data (revision)/
- source data (revision)/Figure 1-figure supplement 2-source data 1/
- source data (revision)/Figure 1-figure supplement 2-source data 1/Figure 1-figure supplement 2-2B ICDH.Tif
- source data (revision)/Figure 1-figure supplement 2-source data 1/Figure 1-figure supplement 2-2B Lem8 expression.Tif
- source data (revision)/Figure 1-figure supplement 2-source data 1/Figure 1-figure supplement 2-2B Lem8 translocation.Tif
- source data (revision)/Figure 1-figure supplement 2-source data 1/Figure 1-figure supplement 2-2B Tubulin.Tif
- source data (revision)/Figure 1-figure supplement 2-source data 1/Figure 1-figure supplement 2-B numerical data.xlsx
- source data (revision)/Figure 1-figure supplement 2-source data 1/Figure 1-figure supplement 2-source data 1 legend.docx
- source data (revision)/Figure 1-figure supplement 2-source data 2/
- source data (revision)/Figure 1-figure supplement 2-source data 2/Figure 1-figure supplement 2-C numerical data.xlsx
- source data (revision)/Figure 1-figure supplement 2-source data 2/Figure 1-figure supplement 2-source data 2 legend.docx
- source data (revision)/Figure 1-source data 1/
- source data (revision)/Figure 1-source data 1/Fig. 1B ICDH.jpg
- source data (revision)/Figure 1-source data 1/Fig. 1B Lem8.jpg
- source data (revision)/Figure 1-source data 1/Figure 1-source data 1 legend.docx
- source data (revision)/Figure 1-source data 2/
- source data (revision)/Figure 1-source data 2/Fig. 1C ICDH.Tif
- source data (revision)/Figure 1-source data 2/Fig. 1C Lem8.Tif
- source data (revision)/Figure 1-source data 2/Figure 1-source data 2 legend.docx
- source data (revision)/Figure 1-source data 3/
- source data (revision)/Figure 1-source data 3/Fig. 1D Lem8.Tif
- source data (revision)/Figure 1-source data 3/Fig. 1D PGKalpha.Tif
- source data (revision)/Figure 1-source data 3/Figure 1-source data 3 legend.docx
- source data (revision)/Figure 2-figure supplement 1-source data 1/
- source data (revision)/Figure 2-figure supplement 1-source data 1/Figure 2-figure supplement 1  HA.tif
- source data (revision)/Figure 2-figure supplement 1-source data 1/Figure 2-figure supplement 1  pan-phosphorylation.Tif
- source data (revision)/Figure 2-figure supplement 1-source data 1/Figure 2-figure supplement 1 His.Tif
- source data (revision)/Figure 2-figure supplement 1-source data 1/Figure 2-figure supplement 1-source data 1 legend.docx
- source data (revision)/Figure 2-source data 1/
- source data (revision)/Figure 2-source data 1/Fig. 2B GFP-IP GFP-IB.tif
- source data (revision)/Figure 2-source data 1/Fig. 2B GFP-IP flag-IB.tif
- source data (revision)/Figure 2-source data 1/Fig. 2B flag-IP GFP-IB.tif
- source data (revision)/Figure 2-source data 1/Fig. 2B flag-IP flag-IB.tif
- source data (revision)/Figure 2-source data 1/Figure 2-source data 1 legend.docx
- source data (revision)/Figure 2-source data 2/
- source data (revision)/Figure 2-source data 2/Fig. 2C.tif
- source data (revision)/Figure 2-source data 2/Figure 2-source data 2 legend.docx
- source data (revision)/Figure 2-source data 3/
- source data (revision)/Figure 2-source data 3/Fig. 2D HA IP.Tif
- source data (revision)/Figure 2-source data 3/Fig. 2D HA-input.Tif
- source data (revision)/Figure 2-source data 3/Fig. 2D flag IP.Tif
- source data (revision)/Figure 2-source data 3/Fig. 2D flag input.Tif
- source data (revision)/Figure 2-source data 3/Figure 2-source data 3 legend.docx
- source data (revision)/Figure 3-figure supplement 1-source data 1/
- source data (revision)/Figure 3-figure supplement 1-source data 1/Figure 3-figure supplement 1 A.tif
- source data (revision)/Figure 3-figure supplement 1-source data 1/Figure 3-figure supplement 1-source data 1 legend.docx
- source data (revision)/Figure 3-figure supplement 1-source data 2/
- source data (revision)/Figure 3-figure supplement 1-source data 2/Figure 3-figure supplement 1 B.Tif
- source data (revision)/Figure 3-figure supplement 1-source data 2/Figure 3-figure supplement 1-source data 2 legend.docx
- source data (revision)/Figure 3-figure supplement 1-source data 3/
- source data (revision)/Figure 3-figure supplement 1-source data 3/Figure 3-figure supplement 1-C.jpg
- source data (revision)/Figure 3-figure supplement 1-source data 3/Figure 3-figure supplement 1-source data 3 legend.docx
- source data (revision)/Figure 3-source data 1/
- source data (revision)/Figure 3-source data 1/Fig. 3A Lem8 autoclevage.jpg
- source data (revision)/Figure 3-source data 1/Figure 3-source data 1 legend.docx
- source data (revision)/Figure 3-source data 2/
- source data (revision)/Figure 3-source data 2/Fig. 3B GST marker.Tif
- source data (revision)/Figure 3-source data 2/Fig. 3B His marker.Tif
- source data (revision)/Figure 3-source data 2/Figure 3-source data 2 legend.docx
- source data (revision)/Figure 3-source data 3/
- source data (revision)/Figure 3-source data 3/Fig. 3C.tif
- source data (revision)/Figure 3-source data 3/Figure 3-source data 3 legend.docx
- source data (revision)/Figure 3-source data 4/
- source data (revision)/Figure 3-source data 4/Fig. 3D.tif
- source data (revision)/Figure 3-source data 4/Figure 3-source data 4 legend.docx
- source data (revision)/Figure 4-figure supplement 1-source data 1/
- source data (revision)/Figure 4-figure supplement 1-source data 1/Ankrd13B.Tif
- source data (revision)/Figure 4-figure supplement 1-source data 1/ChkB.Tif
- source data (revision)/Figure 4-figure supplement 1-source data 1/Figure 4-figure supplement 1-source data 1 legend.docx
- source data (revision)/Figure 4-figure supplement 1-source data 1/GST1.Tif
- source data (revision)/Figure 4-figure supplement 1-source data 1/GST2.Tif
- source data (revision)/Figure 4-figure supplement 1-source data 1/GST3.Tif
- source data (revision)/Figure 4-figure supplement 1-source data 1/GST4.Tif
- source data (revision)/Figure 4-figure supplement 1-source data 1/Gnal.Tif
- source data (revision)/Figure 4-figure supplement 1-source data 1/HIS1.Tif
- source data (revision)/Figure 4-figure supplement 1-source data 1/HIS2.Tif
- source data (revision)/Figure 4-figure supplement 1-source data 1/HIS3.Tif
- source data (revision)/Figure 4-figure supplement 1-source data 1/HIS4.Tif
- source data (revision)/Figure 4-figure supplement 1-source data 1/KIAA1033.Tif
- source data (revision)/Figure 4-figure supplement 1-source data 1/Pak6.Tif
- source data (revision)/Figure 4-figure supplement 1-source data 1/Ppp6R1.Tif
- source data (revision)/Figure 4-figure supplement 1-source data 1/RASGRP2.Tif
- source data (revision)/Figure 4-figure supplement 1-source data 1/exoc8.Tif
- source data (revision)/Figure 4-figure supplement 1-source data 2/
- source data (revision)/Figure 4-figure supplement 1-source data 2/Figure 4-figure supplement 1-B numerical data.xlsx
- source data (revision)/Figure 4-figure supplement 1-source data 2/Figure 4-figure supplement 1-source data 2 legend.docx
- source data (revision)/Figure 4-figure supplement 1-source data 3/
- source data (revision)/Figure 4-figure supplement 1-source data 3/Figure 4-figure supplement 1-C Flag.Tif
- source data (revision)/Figure 4-figure supplement 1-source data 3/Figure 4-figure supplement 1-C HA.Tif
- source data (revision)/Figure 4-figure supplement 1-source data 3/Figure 4-figure supplement 1-C Tubulin.tif
- source data (revision)/Figure 4-figure supplement 1-source data 3/Figure 4-figure supplement 1-source data 3 legend.docx
- source data (revision)/Figure 4-figure supplement 1-source data 4/
- source data (revision)/Figure 4-figure supplement 1-source data 4/Figure 4-figure supplement 1-D C Lem8.Tif
- source data (revision)/Figure 4-figure supplement 1-source data 4/Figure 4-figure supplement 1-D C Tubulin.Tif
- source data (revision)/Figure 4-figure supplement 1-source data 4/Figure 4-figure supplement 1-D C cleaved GFP.tif
- source data (revision)/Figure 4-figure supplement 1-source data 4/Figure 4-figure supplement 1-D N Lem8.Tif
- source data (revision)/Figure 4-figure supplement 1-source data 4/Figure 4-figure supplement 1-D N Tubulin.Tif
- source data (revision)/Figure 4-figure supplement 1-source data 4/Figure 4-figure supplement 1-D N cleaved GFP.Tif
- source data (revision)/Figure 4-figure supplement 1-source data 4/Figure 4-figure supplement 1-D N phldb2.Tif
- source data (revision)/Figure 4-figure supplement 1-source data 4/Figure 4-figure supplement 1-source data 4 legend.docx
- source data (revision)/Figure 4-figure supplement 1-source data 5/
- source data (revision)/Figure 4-figure supplement 1-source data 5/Figure 4-figure supplement 1-E ICDH.Tif
- source data (revision)/Figure 4-figure supplement 1-source data 5/Figure 4-figure supplement 1-E Lem8 expression.Tif
- source data (revision)/Figure 4-figure supplement 1-source data 5/Figure 4-figure supplement 1-E Lem8 translocation.Tif
- source data (revision)/Figure 4-figure supplement 1-source data 5/Figure 4-figure supplement 1-E Tubulin.Tif
- source data (revision)/Figure 4-figure supplement 1-source data 5/Figure 4-figure supplement 1-E phldb2.Tif
- source data (revision)/Figure 4-figure supplement 1-source data 5/Figure 4-figure supplement 1-source data 5 legend.docx
- source data (revision)/Figure 4-source data 1/
- source data (revision)/Figure 4-source data 1/Fig. 4B Lem8.tif
- source data (revision)/Figure 4-source data 1/Fig. 4B Tubulin.Tif
- source data (revision)/Figure 4-source data 1/Fig. 4B phldb2.Tif
- source data (revision)/Figure 4-source data 1/Figure 4-source data 1 legend.docx
- source data (revision)/Figure 4-source data 2/
- source data (revision)/Figure 4-source data 2/Fig. 4C Flag.Tif
- source data (revision)/Figure 4-source data 2/Fig. 4C HA.Tif
- source data (revision)/Figure 4-source data 2/Fig. 4C Tubulin.Tif
- source data (revision)/Figure 4-source data 2/Figure 4-source data 2 legend.docx
- source data (revision)/Figure 4-source data 3/
- source data (revision)/Figure 4-source data 3/Figure 4-D numerical data.xlsx
- source data (revision)/Figure 4-source data 3/Figure 4-source data 3 legend.docx
- source data (revision)/Figure 4-source data 4/
- source data (revision)/Figure 4-source data 4/Fig. 4E 14-3-3.Tif
- source data (revision)/Figure 4-source data 4/Fig. 4E HA.Tif
- source data (revision)/Figure 4-source data 4/Fig. 4E Lem8.Tif
- source data (revision)/Figure 4-source data 4/Fig. 4E flag.Tif
- source data (revision)/Figure 4-source data 4/Figure 4-source data 4 legend.docx
- source data (revision)/Figure 5-source data 1/
- source data (revision)/Figure 5-source data 1/Fig. 5B Lem8.Tif
- source data (revision)/Figure 5-source data 1/Fig. 5B PGKalpha.Tif
- source data (revision)/Figure 5-source data 1/Figure 5-source data 1 legend.docx
- source data (revision)/Figure 5-source data 2/
- source data (revision)/Figure 5-source data 2/Fig. 5C HA.Tif
- source data (revision)/Figure 5-source data 2/Fig. 5C Tubulin.Tif
- source data (revision)/Figure 5-source data 2/Fig. 5C phldb2.Tif
- source data (revision)/Figure 5-source data 2/Figure 5-source data 2 legend.docx
- source data (revision)/Figure 5-source data 3/
- source data (revision)/Figure 5-source data 3/Fig. 5D.Tif
- source data (revision)/Figure 5-source data 3/Figure 5-source data 3 legend.docx
- source data (revision)/Figure 5-source data 4/
- source data (revision)/Figure 5-source data 4/Fig. 5E IP HA.Tif
- source data (revision)/Figure 5-source data 4/Fig. 5E Input HA.Tif
- source data (revision)/Figure 5-source data 4/Fig. 5E flag.Tif
- source data (revision)/Figure 5-source data 4/Figure 5-source data 4 legend.docx
- source data (revision)/Figure 6-source data 1/
- source data (revision)/Figure 6-source data 1/Fig. 6A HA.Tif
- source data (revision)/Figure 6-source data 1/Fig. 6A flag.Tif
- source data (revision)/Figure 6-source data 1/Fig. 6A tubulin.Tif
- source data (revision)/Figure 6-source data 1/Figure 6-source data 1 legend.docx
- source data (revision)/Figure 6-source data 2/
- source data (revision)/Figure 6-source data 2/Figure 6-B numerical data.xlsx
- source data (revision)/Figure 6-source data 2/Figure 6-source data 2 legend.docx
- source data (revision)/Figure 6-source data 3/
- source data (revision)/Figure 6-source data 3/Fig. 6C IP-HA IB-HA.Tif
- source data (revision)/Figure 6-source data 3/Fig. 6C IP-HA IB-flag.Tif
- source data (revision)/Figure 6-source data 3/Fig. 6C IP-flag IB-HA.Tif
- source data (revision)/Figure 6-source data 3/Fig. 6C IP-flag IB-flag.Tif
- source data (revision)/Figure 6-source data 3/Fig. 6C input HA.Tif
- source data (revision)/Figure 6-source data 3/Fig. 6C input flag.Tif
- source data (revision)/Figure 6-source data 3/Figure 6-source data 3 legend.docx
- source data (revision)/Figure 6-source data 4/
- source data (revision)/Figure 6-source data 4/Fig. 6D.jpg
- source data (revision)/Figure 6-source data 4/Figure 6-source data 4 legend.docx
- source data (revision)/Figure 6-source data 5/
- source data (revision)/Figure 6-source data 5/Fig. 6E 14-3-3.Tif
- source data (revision)/Figure 6-source data 5/Fig. 6E HA.Tif
- source data (revision)/Figure 6-source data 5/Fig. 6E Lem8.Tif
- source data (revision)/Figure 6-source data 5/Fig. 6E flag.Tif
- source data (revision)/Figure 6-source data 5/Figure 6-source data 5 legend.docx
- source data (revision)/Figure 7-figure supplement 1-source data 1/
- source data (revision)/Figure 7-figure supplement 1-source data 1/Figure 7-figure supplement 1-A Lem8.Tif
- source data (revision)/Figure 7-figure supplement 1-source data 1/Figure 7-figure supplement 1-A Phldb2.Tif
- source data (revision)/Figure 7-figure supplement 1-source data 1/Figure 7-figure supplement 1-A Tubulin.Tif
- source data (revision)/Figure 7-figure supplement 1-source data 1/Figure 7-figure supplement 1-source data 1 legend.docx
- source data (revision)/Figure 7-figure supplement 1-source data 2/
- source data (revision)/Figure 7-figure supplement 1-source data 2/Figure 7-figure supplement 1-B numerical data.xlsx
- source data (revision)/Figure 7-figure supplement 1-source data 2/Figure 7-figure supplement 1-source data 2 legend.docx
- source data (revision)/Figure 7-figure supplement 1-source data 2/~$gure 7-source data 1 legend.docx
- source data (revision)/Figure 7-source data 1/
- source data (revision)/Figure 7-source data 1/Fig. 7A Lem8.Tif
- source data (revision)/Figure 7-source data 1/Fig. 7A Tubulin.Tif
- source data (revision)/Figure 7-source data 1/Fig. 7A phldb2.Tif
- source data (revision)/Figure 7-source data 1/Figure 7-source data 1 legend.docx
- source data (revision)/Figure 7-source data 2/
- source data (revision)/Figure 7-source data 2/Figure 7-B numerical data.xlsx
- source data (revision)/Figure 7-source data 2/Figure 7-source data 2 legend.docx
- source data (revision)/Figure 7-source data 3/
- source data (revision)/Figure 7-source data 3/Figure 7-C numerical data.xlsx
- source data (revision)/Figure 7-source data 3/Figure 7-source data 3 legend.docx
- source data (revision)/Figure 7-source data 4/
- source data (revision)/Figure 7-source data 4/Figure 6-B numerical data.xlsx
- source data (revision)/Figure 7-source data 4/Figure 7-source data 4 legend.docx
