# Supplementary material for: Legionella pneumophila regulates host cell motility by targeting Phldb2 with a 14-3-3ζ-dependent protease effector
Source: eLife. 2022 Feb 17;11:e73220. doi: 10.7554/eLife.73220 (PMC8871388; doi:10.7554/eLife.73220)
Supplement: Source data 1. [file elife-73220-data1.zip › source data (revision)/Figure 4-figure supplement 1-source data 2/Figure 4-figure supplement 1-B numerical data.xlsx]

## Sheet: Sheet1
Lem8C280S	Lem8
13	87
5	83
17	91
11	77
7	92
9	68
