# Supplementary material for: Legionella pneumophila regulates host cell motility by targeting Phldb2 with a 14-3-3ζ-dependent protease effector
Source: eLife. 2022 Feb 17;11:e73220. doi: 10.7554/eLife.73220 (PMC8871388; doi:10.7554/eLife.73220)
Supplement: Source data 1. [file elife-73220-data1.zip › source data (revision)/Figure 4-source data 3/Figure 4-D numerical data.xlsx]

## Sheet: Sheet1
WT	C280S	H391A	D412A
10	100	80	80
0	90	90	80
20	100	90	90
10	80	100	90
20	80	100	100
0	80	90	90
