# Supplementary material for: Legionella pneumophila regulates host cell motility by targeting Phldb2 with a 14-3-3ζ-dependent protease effector
Source: eLife. 2022 Feb 17;11:e73220. doi: 10.7554/eLife.73220 (PMC8871388; doi:10.7554/eLife.73220)
Supplement: Source data 1. [file elife-73220-data1.zip › source data (revision)/Figure 6-source data 2/Figure 6-B numerical data.xlsx]

## Sheet: Sheet1
ΔN25	ΔC52	ΔC100
90	10	90
90	10	80
80	0	80
90	0	90
100	10	100
100	0	90
