# Supplementary material for: Legionella pneumophila regulates host cell motility by targeting Phldb2 with a 14-3-3ζ-dependent protease effector
Source: eLife. 2022 Feb 17;11:e73220. doi: 10.7554/eLife.73220 (PMC8871388; doi:10.7554/eLife.73220)
Supplement: Source data 1. [file elife-73220-data1.zip › source data (revision)/Figure 7-figure supplement 1-source data 2/Figure 7-figure supplement 1-B numerical data.xlsx]

## Sheet: Sheet1
	Lem8 + Vector	Lem8 + Vector	Lem8 + Vector	Lem8 + Phldb2	Lem8 + Phldb2	Lem8 + Phldb2
24 h	24.3	24.1	27.6	45.7	52.3	47.3
48 h	35	33.2	38.6	54	58.2	60.3
